# Supplementary material for: Population Structure and Comparative Genome Hybridization of European Flor Yeast Reveal a Unique Group of Saccharomyces cerevisiae Strains with Few Gene Duplications in Their Genome
Source: PLoS One. 2014 Oct 1;9(10):e108089. doi: 10.1371/journal.pone.0108089 (PMC4182726; doi:10.1371/journal.pone.0108089)
Supplement: Table S1 — Origin of the different strains analyzed in this study. (XLSX) [file pone.0108089.s004.xlsx]

## Sheet: Feuil1
Table S1:	Origin of the different strains used in this study.
Origin	Strain names	original laboratory; reference
France, Jura flor	ARC41, ARC42, ARC43, ARC44, ARC46, BAD52, BAE52, CAH54, CAM43, CAV21, CAV23, CAW22, CAW22B, CAW24, CAX21, CAX22, CBA13, CBA14, CBB01, CBB04, CBB52, CBC01, CBD04, CBD05, CBD55, CBE05, CBE51, CBE54, GUE51, GUF51, GUF54, GUF55, GUG55A, GUG55B, LRJura, MA51, MAA52 MAC51, MAD51, MAE54, MAF53, MAF54, MAH53, MAI53, P3, P5, P7, PIA64, PIE31, PII31, PII33, PIN34, PIO32, SAA52G, SAA52P, SAA55, SAC53, SAC56…	1
Hungary, flor	T19CUB, T8CUB, TA12CUB, TP32CUB, TR05CUB, TS12CUB	A Maraz, Corvinus University of Budapest, Hungary
Italy, Sardinia flor	1043, 3238-32, A33, A41, A51, A9, FloraNero, M12, M23, M3, M38, M39, M4, M49, M66, M8, M25, 2D, V80, V16, V23, V3, V5, V56, V59, V63, V66, V69, V75, V9	2
Spain, Sherry flor	FINO-1.28.2, FINO-1.28.3, FINO-10.13, FINO-11.2, FINO-11.3, FINO-11.76.3, FINO-16.29, FINO-17.29, FINO-45.1, FINO-7.7, FINO-8.21, FINO-9.12, Manzanilla-I, Manzanilla-II, Manzanilla-III, Manzanilla-IV, Manzanilla-VI, Manzanilla-VIII, Manzanilla-X, Manzanilla-V, Manzanilla-VI, Manzanilla-VIII, FINO-VPDN, Manzanilla-X, Manzanilla-XVIII, (Cadiz) ET7, My138, My91, (Seville) CECT1882, CECT11756 ,CECT11…	E M Rodríguez Jiménez, Cadiz; A Querol, Valencia; J Jimenez, Seville, Suárez-Lepe , Madrid,
Spain, Sherry flor (Cordoba)	G1, F12-cord, F25-cord	J C Garcia Mauricio, Cordoba
Lebanon, flor genotypes	4.2mjxx, D2mjxx, M14mjxx, MJ100, MJ104, MJ170, MJ34, MJ73	3
France, Alsace wine	07B1a, 1M1a, 1M1b, 1M8, 1n1d, 1W12, 2B1a, 2M4/93, 56D1a, 58W3, 58Wa2, B94/201, GE7, I17, I18, I37, I38, Kr616, Kr624, Kr628, Kr638, Kr640, KR641, KR645, KR647, KR648, KR699, KR740, Kr743, KR756, KR759, Mc921, Mc922, ST329, ST336, ST339, ST351, ST369, ST405, ST407, ST411, ST414, ST418, ST421, ST423, ST522, ST532, UHA10, UHA11, UHA12, UHA13, UHA14, UHA15, UHA16, UHA17, UHA21, UHA25, UHA27, UHA28, U…	5
Hungary, wine	10402, 10404, 10418, 10419, 10422, 10423, 10489, 10492, 10493, T19CUB, T8CUB, TA12CUB, TP32CUB, TR05CUB, TS12CUB	5
France Alsace EuropeCentrale wine	1T1A, EG1, Eg12, EG17, Eg24, Eg25, EG6, Eg8/136, UHA1, UHA2, UHA3, UHA4, UHA5, UHA6, VIN7	4
Austria, wine	KL1, KL12, KL14, KL15, KL16, KL19, KL20, KL21, KL22, KL3, KL8, OEKlos, RHST	5
Beer (Misc)	MUCL28756, BeerL1, BeerL2, BeerL3, BeerL4, BeerL5, BeerL6, BeerL7, CLIB267, CLIB279, UCD916	5
France, Bordeaux, wine	F10Bdx, LC2LTBdx, Lg'IB28Bdx, LgIb1Bdx, STBdx, VitCSM, VL1, vl3, Fa9623Bdx, Mal16bdx	5
France ,Bourgogne, wine	4D2Bgne, 522Davies, 6ABGne, 81Bgne, bienFFA, bienMIFA, BRG, cheFFA, cheMIFA, comMIFA, CY3079, PABgne, PDBgne, RA17, RC212	5
Bread (Misc)	6345, 6464, 6465, 6466, 6662, 6663, 42920, Cappa1	5
France, Cognac, wine	COG100, COG102, COG106, COG107, COG108, COG11, COG111, COG113, COG114, COG115, COG116, COG119, COG12, COG120, COG126, COG130, COG15, COG24, COG27, COG28, COG35, COG6, COG75, COG80, COGFA5, COGFC10	5
Brazil, Distillery	6333, 6491, 6492, 6493, 6508, CBS7957, CBS7958, CBS7959, CBS7960	5
Misc, cheese fermented milk	MUCL42908, 105FCA, 11FCA, 16FCA, 45FCA, 52FCA, 72FCA, 74FCA, 84FCA, 89FCA, 91FCA, 99FCA, TL229, TL230	5
France, French Indies, Rum	228, 241, 245, 309, 315, 377, 397, 460, 492, 494, EDV493	5
Italy, Tuscany, wine	DAB110, DAB111, DAB112, DAB114, DAB12, DAB124, DAB125, DAB127, DAB129, DAB13, DAB130, DAB137, DAB4, DAB59, DAB62, DAB63, DAB64, DAB8, 1014, 6009, 6054, 6280, SG10, SG60, SGU25, SGU406, SGU421, SGU428R, SGU52, SGU89, VS274, VS290	5, 6
Italy - Sicily, Bread	YA2, YA5, YB1, YC1, YC2, YC3, YF1, YF2, YL1, YL2, YM1, YMG1, YN3, YO3, YP1, YP2, YQ2, YQ5	5
Japan, sake	AWAMORI, CL411, K1, K11, K2, K3, K4, K5, K6, K7, K9, UC5	5
Lebanon, wine	MJ73, MJ10, MJ111, MJ112, MJ119, MJ123, MJ127, MJ14, MJ20, MJ23, MJ28, MJ38, MJ41, MJ43, MJ48, MJ54, MJ66, MJ78, MJ88, MJ89	3
France, Montpelier, wine	MCN10A, MCN10B, MCN10C, MCN1B, MCN3B, MCN3C, MCN4A, MCN4C, MCN5B, MCN5C, MCN6A, MCN6C, MCN7B, MCN7C, MCN8B, MCN8C, MCN9B, MCN9C	5
France, Nantes, wine	10090, 10171, 10172, 10227, 10262, 10263, 10352, PN1C1, PN2547, PN4F10, PN9830, PN985, PNC13, PNC16, VitilMO5	5
Nigeria, palm wine	npa21, npa31, npa5a1, npa5b1, npa5d1, npa5d2, npa61, npa62, npa71, npa72, npa81, NPAB2-2, NPAB3-14, NPAB3-3, NPCR4-14, NPCR4-15, NPCR5-1, NPDR4-7, PW5-1765, NPCR2-7	5
France, Rhone valley, wine	IR1452, IR1993, IR2050, IR2194, IR2217, IR2225, IR2324, IR2341, IR2399, IR2448, IR2601, IR2627, IR2679, IR2702, IR2815, IR2874, IR621, L2056, R2226, R2323, R3574	5
Roumania, wine	1cPenciu, 2Val.Cal, 3aPenciu, 3frVal.Cal, 3Val.Cal, 4aPenciu, 6aPenciu, 6bPenciu, RO400, RO402	5
Spain, wine	P17, P29, P37, P54, P59, P60, P62, PO5, PO7, TA02, TA10, TA13, TA19, TA28, TA46, TA48, TA56, TAO9, 6038, 6579, 6597, 6598, 6599, 6664, 6826, 28640, 1881-esp, 1885-esp, 1887-esp, 1888-esp, 1891-esp, 1896-esp, 1990-esp, 1993-esp, 1994-esp, K34	5
USA, wine	UCD2103, UCD2118, UCD2121, UCD2122, UCD49, UCD505, UCD535, UCD580, UCD587, UCD619, UCD622, UCD623, UCD624, UCD701	5
USA, oaks	YPS1000, YPS1009, YPS128, YPS129, YPS133, YPS134, YPS139, YPS606, NC02
Misc, clinicla isolates	YJM269, YJM280, YJM320, YJM326, YJM421, YJM451, YJM653, YJM789
SGRP project	273614X, 322134S, 378604X, BC187, DBVPG1106, DBVPG1373, DBVPG1788, DBVPG1853, DBVPG6040, DBVPG6044, DBVPG6765, L-1374, L-1528, NCYC110, SK1, Y55, Y9-ragi, YIIc17-E5, YS2, YS4, YS9, UWOPS03-461.4, UWOPS05-217.3, UWOPS05-227.2, UWOPS83-787.3, UWOPS87-2421, YJM975, YJM978, YJM981	7
Miscellaneous	MTF1097, EC1118, fl100, CENPK-155, FY10, S288C, V5	5
References:
	1. Charpentier C, Colin A, Alais A, Legras J-L. 2009. French Jura flor yeasts: genotype and technological diversity. Antonie Van Leeuwenhoek 95:263–73.
	2. Zara G, Zara S, Pinna C, Marceddu S, Budroni M. 2009. FLO11 gene length and transcriptional level affect biofilm-forming ability of wild flor strains of Saccharomyces cerevisiae. Microbiology 155:3838–46.
	3. Ayoub M-J, Legras J-L, Saliba R, Gaillardin C. 2006. Application of Multi Locus Sequence Typing to the analysis of the biodiversity of indigenous Saccharomyces cerevisiae wine yeasts from Lebanon. J. Appl. Microbiol. 100:699–711.
	4. Erny C, Raoult P, Alais a., Butterlin G, Delobel P, Matei-Radoi F, Casaregola S, Legras JL. 2012. Ecological Success of a Group of Saccharomyces cerevisiae/Saccharomyces kudriavzevii Hybrids in the Northern European Wine-Making Environment. Appl. Environ. Microbiol. 78:3256–3265.
	5. Legras J-L, Merdinoglu D, Cornuet J-M, Karst F. 2007. Bread, beer and wine: Saccharomyces cerevisiae diversity reflects human history. Mol. Ecol. 16:2091–2102.
	6. Stefanini I, Dapporto L, Legras J-L, Calabretta A, Di Paola M, De Filippo C, Viola R, Capretti P, Polsinelli M, Turillazzi S, Cavalieri D. 2012. Role of social wasps in Saccharomyces cerevisiae ecology and evolution. Proc. Natl. Acad. Sci. U. S. A. 109:13398–403.
	7. Liti G, Carter DM, Moses AM, Warringer J, Parts L, James SA, Davey RP, Roberts IN, Burt A, Koufopanou V, Tsai IJ, Bergman CM, Bensasson D, O’Kelly MJT, van Oudenaarden A, Barton DBH, Bailes E, Nguyen AN, Jones M, Quail MA, Goodhead I, Sims S, Smith F, Blomberg A, Durbin R, Louis EJ. 2009. Population genomics of domestic and wild yeasts. Nature 458:337–41.6
