# Supplementary material for: Population Structure and Comparative Genome Hybridization of European Flor Yeast Reveal a Unique Group of Saccharomyces cerevisiae Strains with Few Gene Duplications in Their Genome
Source: PLoS One. 2014 Oct 1;9(10):e108089. doi: 10.1371/journal.pone.0108089 (PMC4182726; doi:10.1371/journal.pone.0108089)
Supplement: Table S2 — List of genes showing variation in hybridization between tested strains and the reference strain S288C. (XLSX) [file pone.0108089.s005.xlsx]

## Sheet: Feuil1
Strain	Genes with significantly higher or lower hybrization
CECT11758	log ratio > 0.3
	YIL176C, YKL221W, YKL222C, YOR389W, YOR390W, YOR391C, YOR392W, YOR393W, YOR394W, YOR394C-A
	log ratio -1 < < -0.38
	YAL062W, YAL061W, YAL060W, YAL059C-A, YAL059W, YAL058W, YAL056C-A, YAL056W, YAL055W, YAL054C, YAL053W, YAL051W, YAL049C, YAL048C, YAL047W-A, YAL047C, YAL046C, YAL045C, YAL044W-A, YAL044C, YAL043C, YAL042C-A, YAL042W, YAL041W, YAL040C, YAL039C, YAL038W, YAL037C-B, YAL037C-A, YAL037W, YAL036C, YAL035W, YAL034C-B, YAL034W-A, YAL034C, YAL033W, YAL032C, YAL031W-A, YAL031C, YAL030W, YAL029C, YAL028W, Y…
	log ratio < -1.0
	YAL063C, YAL064W, YAR003W, YAR007C, YAR008W, YAR031W, YAR033W, YCR105W, YCR106W, YCR107W, YEL069C, YEL070W, YEL071W, YEL072W, YEL073C, YEL074W, YEL075C, YEL076C, YHL008C, YHR053C, YHR054C, YHR213W, YIL080W, YIL169C, YIL170W, YIL171W, YIL172C, YIL173W, YFL056C, YFL055W, YFL054C, YFL053W, YFL052W, YAL064C-A, YDR038C, YDR342C, YDR343C, YDR344C, YDR345C, YEL076C-A, YEL075W-A, YGL053W, YGL257C, YGL258…
My138	log ratio > 0.3
	YBL113C, YBL113W-A, YBL112C, YBL111C, YBL109W, YBL108C-A, YFL068W, YFL067W, YFL066C, YFL065C, YFL064C, YFL063W, YFL062W, YHR213W-A, YHR213W-B, YHR214W, YHR214W-A, YHR214C-D, YHR214C-E, YHR215W, YHR216W, YKL222C, YKL221W, YKL220C
	log ratio -1 < < -0.38
	YAL063C, YAL062W, YAL061W, YAL060W, YAL059C-A, YAL059W, YAL058W, YAL056C-A, YAL056W, YAL055W, YAL054C, YAL053W, YAL051W, YAL049C, YAL048C, YAL047W-A, YAL047C, YAL046C, YAR007C, YAR008W, YCR108C, YDL248W, YDL247W-A, YDL247W, YDL246C, YDL245C, YDL244W, YDL243C, YMR320W, YMR321C, YMR322C, YMR323W, YOR388C, YOR389W, YOR390W, YOR391C, YOR392W, YOR393W, YOR394W, YOR394C-A
	log ratio < -1.0
	YAL064C-A, YAL064W, YAL063C-A, YAR028W, YAR029W, YAR030C, YAR031W, YAR033W, YBL004W, YBR092C, YBR093C, YBR302C, YCR104W, YCR105W, YCR106W, YCR107W, YEL076C-A, YEL076C, YEL075W-A, YEL075C, YEL074W, YEL073C, YEL072W, YEL071W, YEL070W, YEL069C, YFL056C, YFL055W, YGL262W, YGL261C, YGL260W, YGL259W, YGL258W-A, YGL258W, YGL257C, YGL053W, YGR288W, YGR289C, YGR290W, YGR291C, YGR292W, YGR293C, YGR294W, YG…
FloraNero	log ratio > 0.3
	YKL220C, YKL221W, YKL222C
	log ratio -1 < < -0.38
	YAL059C-A, YAL059W, YAL058W, YAL056C-A, YAL056W, YAL055W, YAL054C, YAL053W, YAL051W, YAL049C, YAL048C, YAL047W-A, YAL047C, YAL046C, YAR014C, YAR015W, YAR018C, YAR019C, YAR019W-A, YAR020C, YAR023C, YAR027W, YAR028W, YAR029W, YAR030C, YAR031W, YAR033W, YAR035W, YAR035C-A, YAR042W, YAR047C, YAR050W, YAR053W, YAR060C, YAR061W, YAR062W, YAR064W, YAR066W, YAR068W, YCL073C, YCL069W, HML, YCL068C, YCL067…
	log ratio < -1.0
	YAL067W-A, YAL067C, YAL066W, YAL065C, YAL064W-B, YAL064C-A, YAL064W, YAL063C-A, YAL063C, YAL062W, YAL061W, YAL060W, YBR302C, YCR104W, YCR105W, YCR106W, YCR107W, YCR108C, YDL248W, YDL247W-A, YDL247W, YDL246C, YDL245C, YDL244W, YDL243C, YEL076C-A, YEL076C, YEL075W-A, YEL075C, YEL074W, YEL073C, YEL072W, YEL071W, YEL070W, YEL069C, YFL058W, YFL057C, YFL056C, YFL055W, YGL262W, YGL261C, YGL260W, YGL259W…
P3
	log ratio > 0.3
	YLL064C, YLL065W, YLL066C, YLL066W-A, YLL066W-B, YPL273W, YPL274W, YPL275W, YPL276W, YPL277C, YPL278C
	log ratio -1 < < -0.38
	YAL068C, YAL067W-A, YAL067C, YAL066W, YAL065C, YAL064W-B, YAL063C, YAL062W, YAL061W, YAL060W, YAL059C-A, YAL059W, YAL058W, YAL056C-A, YAL056W, YAL055W, YAL054C, YAL053W, YAL051W, YAL049C, YAL048C, YAR007C, YAR008W, YAR014C, YAR015W, YAR018C, YAR019C, YAR019W-A, YAR020C, YAR023C, YAR027W, YAR028W, YAR029W, YAR030C, YAR031W, YAR033W, YAR035W, YAR035C-A, YAR042W, YAR047C, YAR050W, YAR053W, YAR060C, …
	log ratio < -1.0
	YAL064C-A, YAL064W, YAL063C-A, YBL100W-C, YEL076C-A, YEL076C, YEL075W-A, YEL075C, YEL074W, YEL073C, YEL072W, YEL071W, YEL070W, YEL069C, YER060W-A, YFL056C, YFL055W, YFR026C, YFR027W, YGL262W, YGL261C, YGL260W, YGL259W, YGL258W-A, YGL258W, YGL257C, YGL053W, YGR287C, YGR288W, YGR289C, YGR290W, YGR291C, YGR292W, YGR293C, YGR294W, YGR295C, YHL048C-A, YHL048W, YHL008C, YHR052W-A, YHR053C, YHR054C, YHR…
LRJura	log ratio > 0.3
	YHR213W-A, YHR213W-B, YHR214W, YHR214W-A, YHR214C-D, YHR214C-E, YHR215W, YHR216W, YIL176C, YKL222C, YKL221W, YKL220C, YNL209W
	log ratio < -0.38
	YAL068C, YAL067W-A, YAL067C, YAL066W, YAL065C, YAL064W-B, YAL062W, YAL061W, YAL060W, YAL059C-A, YAL059W, YAL058W, YAL056C-A, YAL056W, YAL055W, YAL054C, YAL053W, YAL051W, YAL049C, YAL048C, YAL047W-A, YAL047C, YAL046C, YAR007C, YAR008W, YCR104W, YCR105W, YCR106W, YCR107W, YCR108C, YDL248W, YDL247W-A, YDL247W, YDL246C, YDL245C, YDL244W, YDL243C, YEL073C, YEL072W, YEL071W, YEL070W, YMR320W, YMR321C, …
	log ratio < -1.0
	YAL064C-A, YAL064W, YAL063C-A, YAL063C, YAR050W, YBL100W-C, YBR302C, YEL076C-A, YEL076C, YEL075W-A, YEL075C, YEL069C, YFL056C, YFL055W, YGL262W, YGL261C, YGL260W, YGL259W, YGL258W-A, YGL258W, YGL257C, YGL053W, YGR288W, YGR289C, YGR290W, YGR291C, YGR292W, YGR293C, YGR294W, YGR295C, YHL008C, YHR052W-A, YHR053C, YHR054C, YHR213W, YIL173W, YIL172C, YIL171W-A, YIL171W, YIL170W, YIL169C, YIL080W, YJL21…
TA12	log ratio > 0.3
	YER123W, YER124C, YER125W, YER126C, YER127W, YER128W, YER129W, YER130C, YER131W, YER132C, YER133W, YER133W-A, YER134C, YER135C, YER136W, YHR073W, YHR073C-B, YHR074W, YHR075C, YHR076W, YHR077C, YHR078W, YHR079C, YHR079C-A, YHR080C, YHR081W, YLL066W-B
	log ratio-1 < <-0.38
	YAL068C, YAL067W-A, YAL067C, YAL062W, YAL061W, YAL060W, YAL059C-A, YAL059W, YAL058W, YAL056C-A, YAL056W, YAL055W, YAL054C, YAL053W, YAL051W, YAL049C, YAL048C, YAL047W-A, YAL047C, YAL046C, YDR524W-C, YDR524C-B, YDR524C-A, YDR525W, YDR525W-A, YDR526C, YDR527W, YDR528W, YDR529C, YDR530C, YDR531W, YDR532C, YDR533C, YDR534C, YDR535C, YDR536W, YDR537C, YDR538W, YDR539W, YDR540C, YDR541C, YEL066W, YEL06…
	log ratio < -1.0
	YAL065C, YAL064W-B, YAL064C-A, YAL064W, YAL063C-A, YAL063C, YAR014C, YAR015W, YAR018C, YAR019C, YAR019W-A, YAR020C, YAR023C, YAR027W, YAR028W, YAR029W, YAR030C, YAR031W, YAR033W, YAR035W, YAR035C-A, YAR042W, YAR047C, YAR050W, YAR053W, YAR060C, YAR061W, YAR062W, YAR064W, YAR066W, YAR068W, YBR302C, YDL248W, YDL247W-A, YDL247W, YDL246C, YDL245C, YDL244W, YDL243C, YEL076C-A, YEL076C, YEL075W-A, YEL07…
Eg25	log ratio > 0.3
	YCR028C, YCR028C-A, YCR030C, YCR031C, YCR032W, YCR033W, YCR034W, YCR035C, YCR036W, YCR037C, YCR038C, MATALPHA, YCR038W-A, YCR039C, YCR040W, YCR041W, YCR042C, YCR043C, YCR044C, YCR045C, YCR045W-A, YCR046C, YCR047C, YCR047W-A, YCR049C, YCR048W, YCR050C, YCR051W, YCR052W, YCR053W, YCR054C, YCR057C, YCR059C, YCR060W, YCR061W, YCR064C, YCR063W, YCR065W, YCR066W, YCR067C, YCR068W, YCR069W, YCR071C, YCR…
	log ratio-1 < <-0.38
	YAL068C, YAL067W-A, YAL067C, YAL066W, YAL065C, YAL064W-B, YAR007C, YAR008W, YBL113C, YBL113W-A, YBL112C, YBL111C, YBL109W, YBL108C-A, YBL005W, YBL004W, YCL073C, YCL069W, HML, YCL068C, YCL067C, YCL066W, YCL065W, YCL064C, YCL063W, YCL061C, YCL059C, YCL058C, YCL058W-A, YCL057C-A, YCL057W, YCL056C, YCL055W, YCL054W, YCL052C, YCL051W, YCL050C, YCL049C, YCL048W-A, YCL048W, YCL047C, YCL045C, YCL046W, YC…
	log ratio < -1.0
	YAL064C-A, YAL064W, YAL063C-A, YAL063C, YAR031W, YAR033W, YBL100W-C, YEL076C-A, YEL076C, YEL075W-A, YEL075C, YEL074W, YEL073C, YEL070W, YEL069C, YER060W-A, YGR289C, YGR290W, YGR291C, YGR292W, YGR293C, YGR294W, YGR295C, YHL008C, YHR052W-A, YHR053C, YHR054C, YHR213W, YIL173W, YIL172C, YIL171W-A, YIL171W, YIL170W, YIL169C, YIL080W, YJL219W, YJL218W, YJL217W, YLR155C, YLR156W, YLR156C-A, YLR157C, YLR…
V5	log ratio > 0.3
	YBL113C, YBL113W-A, YBL112C, YBL111C, YBL109W, YBL108C-A, YHR214C-D, YHR214C-E, YHR215W, YHR216W, YLL066W-B, YLL066C, YLL066W-A, YLL065W, YLL064C, YPL278C, YPL277C, YPL276W, YPL275W, YPL274W, YPL273W
	log ratio -1 < <-0.38
	YAL068C, YAL067W-A, YAL067C, YAL066W, YAL065C, YAL064W-B, YEL075W-A, YEL075C, YEL074W, YEL073C, YEL072W, YEL071W, YEL070W, YNL035C, YNL034W
	log ratio <-1
	YAL064C-A, YAL064W, YAL063C-A, YBL100W-C, YDL248W, YDL247W-A, YDL247W, YDL246C, YDL245C, YDL244W, YDL243C, YEL069C, YER060W-A, YFL056C, YFL055W, YFL054C, YFL053W, YFL052W, YGL262W, YGL261C, YGL260W, YGL259W, YGL258W-A, YGL258W, YGL257C, YGL053W, YGR288W, YGR289C, YGR290W, YGR291C, YGR292W, YGR293C, YGR294W, YGR295C, YHL008C, YHL007C, YHL006W-A, YHL006C, YLL063C, YLL062C, YLR155C, YLR156W, YLR156C…
UHA13	log ratio > 0.3
	log ratio -1 < <-0.38
	YEL073C, YEL072W, YEL071W, YEL070W, YEL069C
	log ratio < -1.0
	YAL068C, YAL067W-A, YAL067C, YAL066W, YAL065C, YAL064W-B, YAL064C-A, YAL064W, YAL063C-A, YAL063C, YAR027W, YAR028W, YAR029W, YAR030C, YAR031W, YAR033W, YDR036C, YDR037W, YDR038C, YEL076C-A, YEL076C, YEL075W-A, YEL075C, YER186C, YER187W, YER188W, YER188C-A, YGL258W, YGL257C, YIL173W, YIL172C, YIL171W-A, YIL171W, YIL170W, YIL169C, YIL168W, YIL167W, YIL166C, YIL165C, YIL164C, YIL163C, YIL162W, YIL16…
