# Supplementary material for: Population Structure and Comparative Genome Hybridization of European Flor Yeast Reveal a Unique Group of Saccharomyces cerevisiae Strains with Few Gene Duplications in Their Genome
Source: PLoS One. 2014 Oct 1;9(10):e108089. doi: 10.1371/journal.pone.0108089 (PMC4182726; doi:10.1371/journal.pone.0108089)
Supplement: Table S3 — Comparison of the various gene lists obtained according to hybridization signal. (XLSX) [file pone.0108089.s006.xlsx]

## Sheet: Venn Flor<-1
Table S3 : Genes potentially missing and shared by several flor strains (hybridization signal log ratio <-1)
Strains	number	Gene list
		missing genes shared by all flor strains
CECT11758, FloraNero, LRJura, My138, TA12CUB, P3	61	YAL063C-A, YAL064C-A, YAL064W, YEL069C, YEL075C, YEL075W-A, YEL076C, YEL076C-A, YFL055W, YFL056C, YGL053W, YGL257C, YGL258W, YGL258W-A, YGL259W, YGL260W, YGL261C, YGL262W, YGR288W, YGR289C, YGR290W, YGR291C, YGR292W, YGR293C, YGR294W, YGR295C, YHL008C, YHR054C, YHR213W, YIL080W, YIL169C, YIL170W, YIL171W, YIL171W-A, YIL172C, YJL219W, YLL063C, YLR155C, YLR156C-A, YLR156W, YLR157C, YLR157W-D, YLR15…
		missing genes shared by five flor strains
CECT11758, FloraNero, LRJura, My138, P3	2	YHR052W-A, YHR053C
FloraNero, LRJura, My138, TA12CUB, P3	4	YOL157C, YJL216C, YJL218W, YJL217W
		missing genes shared by four flor strains
CECT11758, FloraNero, LRJura, My138	7	YOR382W, YOR387C, YOR385W, YOR381W-A, YOR384W, YOR386W, YOR383C
CECT11758, FloraNero, LRJura, TA12CUB	1	YAL063C
CECT11758, My138, TA12CUB, P3	6	YHR212W-A, YEL072W, YEL074W, YEL073C, YEL071W, YEL070W
FloraNero, LRJura, My138, TA12CUB	1	YBR302C
FloraNero, LRJura, TA12CUB, P3	3	YNR075C-A, YNR074C, YNR075W
		missing genes shared by three flor strains
CECT11758, FloraNero, LRJura	1	YIL173W
CECT11758, My138, TA12CUB	2	YAR031W, YAR033W
FloraNero, LRJura, TA12CUB	1	YAR050W
FloraNero, LRJura, P3	1	YBL100W-C
My138, TA12CUB, P3	7	YLR161W, YLR160C, YLR159W, YLR157C-C, YLR159C-A, YLR162W, YLR158C
		missing genes shared by two flor strains
CECT11758, My138	5	YBL004W, YCR107W, YCR105W, YCR106W, YOL154W
FloraNero, LRJura	5	YOR192C, YOR192C-C, YOR193W, YOR381W, YLL066W-B
My138, TA12CUB	3	YAR030C, YAR028W, YAR029W
TA12CUB, P3	4	YHL048C-A, YER060W-A, YGR287C, YHL048W
		missing genes only found in one strain
CECT11758	12	YFL053W, YDR342C, YIL014C-A, YOR388C, YAR008W, YFL054C, YBL005W, YAR007C, YFL052W, YDR345C, YDR344C, YDR343C
My138	3	YBR093C, YCR104W, YBR092C
TA12CUB	35	YAR060C, YAR020C, YAL064W-B, YAL065C, YAR035C-A, YAR066W, YFL058W, YDL245C, YAR018C, YAR035W, YAR019W-A, YAR047C, YAR015W, YAR053W, YAR019C, YDL243C, YAR023C, YDL247W, YNR072W, YDL246C, YLL065W, YDL244W, YAR064W, YNR071C, YDL248W, YAR062W, YDL247W-A, YLL064C, YAR042W, YAR068W, YFL057C, YAR014C, YAR061W, YNR073C, YAR027W
P3	2	YFR026C, YFR027W

## Sheet: Venn Flor -0.38 to-1
Table S2 : Genes with under hyrbridization shared by several flor strains (hybridization signal log ratiobetween -0.38 and -1)
Strains	number	Gene list
		genes shared by all flor strains
CECT11758, FloraNero, LRJura, My138, TA12CUB, P3	11	YAL056W, YAL058W, YAL059C-A, YAL055W, YAL048C, YAL049C, YAL051W, YAL059W, YAL054C, YAL056C-A, YAL053W
		genes shared by five flor strains
CECT11758, FloraNero, LRJura, My138, TA12CUB	3	YAL046C, YAL047C, YAL047W-A
CECT11758, LRJura, My138, TA12CUB, P3	10	YDL244W, YDL248W, YDL247W-A, YAL062W, YAL061W, YDL245C, YAL060W, YDL243C, YDL247W, YDL246C
		genes shared by four flor strains
FloraNero, LRJura, My138, TA12CUB	3	YMR322C, YMR321C, YMR320W
LRJura, My138, TA12CUB, P3	3	YCR108C, YAR008W, YAR007C
		genes shared by three strains
CECT11758, FloraNero, P3	10	YAR020C, YAR015W, YAR028W, YAR014C, YAR018C, YAR019W-A, YAR019C, YAR029W, YAR023C, YAR027W
FloraNero, LRJura, P3	7	YNL330C, YNL325C, YNL328C, YNL331C, YNL326C, YNL329C, YNL327W
LRJura, My138, TA12CUB	9	YOR388C, YOR392W, YOR394W, YOR391C, YOR394C-A, YOR390W, YOR389W, YOR393W, YMR323W
My138, TA12CUB, P3	1	YAL063C
		genes shared by two strains
CECT11758, FloraNero	3	YFL060C, YFL059W, YFL061W
CECT11758, LRJura	2	YNL035C, YNL034W
FloraNero, P3	52	YIR029W, YOL138C, YAR066W, YIR041W, YOL145C, YIR030C, YOL151W, YOL148C, YOL143C, YAR053W, YOL141W, YIR030W-A, YIR026C, YIR042C, YIR037W, YOL146W, YAR064W, YAR062W, YIR027C, YAR042W, YIR036C, YIR035C, YOL137W, YIR028W, YOL147C, YIR038C, YAR060C, YIR036W-A, YAR035C-A, YAR050W, YOL152W, YAR031W, YIR034C, YOL144W, YIR033W, YAR030C, YAR035W, YIR039C, YAR047C, YIR031C, YIR040C, YOL153C, YOL139C, YIR032…
LRJura, P3	13	YAL067C, YCR107W, YNL322C, YNL324W, YCR106W, YAL066W, YAL067W-A, YNL323W, YAL064W-B, YAL065C, YCR105W, YAL068C, YCR104W
		genes spesific to one strain
CECT11758	68	YAL034C-B, YAL023C, YAL025C, YAL037C-B, YAL044W-A, YAL026C-A, YAL041W, YAL029C, YAL011W, YAL034C, YAL016W, YAL010C, YAL036C, YNR072W, YLL065W, YAR002C-A, YAL037C-A, YAL024C, YAL035W, YAL042W, YAL039C, YLL064C, YAL022C, YAL007C, YAL001C, YAL034W-A, YAL005C, YAL030W, YAL042C-A, YAL037W, YNR073C, YAL028W, YAL014C, YAL031W-A, YAL027W, YAR002W, YAL015C, YAL026C, YAL013W, YAL003W, YLL066W-A, YAL016C-B,…
FloraNero	226	YLR458W, YDR525W-A, YDR539W, YLR453C, YPR194C, YIL164C, YIL162W, YEL064C, YCL065W, YPR189W, YFL044C, YIL148W, YMR316C-B, YEL057C, YER180C-A, YFL045C, YLR154C, YFR055W, YCR101C, YCR102C, YIR024C, YIL152W, YLR169W, YDR530C, YEL054C, YDR524C-A, YLR449W, YLR446W, YER182W, YEL061C, YLR457C, YLR439W, YLR154W-C, YIL158W, YMR317W, YIR020C-B, YFR052W, YFL049W, YER188W, YPR198W, YFL054C, YMR314W, YLR173W, …
LRJura	5	YEL073C, YEL072W, YNL033W, YEL071W, YEL070W

## Sheet: Venn Flor<-0.38
Table S2 : Genes with lower hybridization signal shared by several flor strains (log ration <-0.38)
Strains	number	Gene list
		genes shared by all flor strains
CECT11758, FloraNero, LRJura, MY138, TA12CUB, P3	87	YAL048C, YAL049C, YAL051W, YAL053W, YAL054C, YAL055W, YAL056C-A, YAL056W, YAL058W, YAL059C-A, YAL059W, YAL060W, YAL061W, YAL062W, YAL063C, YAL063C-A, YAL064C-A, YAL064W, YDL243C, YDL244W, YDL245C, YDL246C, YDL247W, YDL247W-A, YDL248W, YEL069C, YEL070W, YEL071W, YEL072W, YEL073C, YEL075C, YEL075W-A, YEL076C, YEL076C-A, YFL055W, YFL056C, YGL053W, YGL257C, YGL258W, YGL258W-A, YGL259W, YGL260W, YGL26…
		genes shared by five flor strains
CECT11758, FloraNero, LRJura, My138, TA12CUB	11	YOR388C, YOR387C, YOR386W, YOR383C, YAL046C, YAL047C, YOR382W, YOR385W, YOR381W-A, YOR384W, YAL047W-A
CECT11758, FloraNero, LRJura, My138, P3	7	YCR107W, YCR106W, YCR105W, YAR008W, YAR007C, YHR052W-A, YHR053C
CECT11758, FloraNero, LRJura, TA12CUB, P3	3	YNR075C-A, YNR074C, YNR075W
CECT11758, FloraNero, My138, TA12CUB, P3	7	YHR212W-A, YEL074W, YAR028W, YAR031W, YAR029W, YAR033W, YOL154W
		genes shared by four flor strains
CECT11758, FloraNero, LRJura, TA12CUB	1	YIL173W
CECT11758, FloraNero, TA12CUB, P3	8	YAR020C, YAR015W, YAR014C, YAR018C, YAR019W-A, YAR019C, YAR023C, YAR027W
LRJura, My138, TA12CUB, P3	4	YJL216C, YOL157C, YJL218W, YJL217W
		genes shared by three strains
CECT11758, FloraNero, LRJura	3	YNL035C, YNL034W, YLL066W-B
CECT11758, FloraNero, My138	1	YBL004W
CECT11758, FloraNero, TA12CUB	7	YFL060C, YNR072W, YLL065W, YLL064C, YNR073C, YFL059W, YFL061W
LRJura, My138, TA12CUB	12	YOR392W, YOR394W, YOR391C, YMR322C, YMR321C, YOR394C-A, YMR320W, YBR302C, YOR390W, YOR389W, YOR393W, YMR323W
LRJura, My138, P3	2	YCR108C, YCR104W
LRJura, TA12CUB, P3	16	YAL067C, YNL322C, YNL330C, YNL325C, YNL324W, YAL067W-A, YNL328C, YNL323W, YAL064W-B, YAL065C, YAR050W, YNL331C, YNL326C, YAL068C, YNL329C, YNL327W
My138, TA12CUB, P3	8	YLR160C, YLR159W, YLR157C-C, YLR162W, YAR030C, YLR161W, YLR159C-A, YLR158C
		genes shared by two strains
CECT11758, FloraNero	69	YDR342C, YIL014C-A, YAL034C-B, YAL023C, YAL025C, YAL037C-B, YFL054C, YAL044W-A, YAL026C-A, YBL005W, YAL041W, YAL029C, YAL011W, YAL034C, YAL016W, YAL010C, YAL036C, YFL052W, YDR345C, YAR002C-A, YAL037C-A, YAL024C, YAL035W, YAL042W, YAL039C, YAL022C, YAL007C, YAL001C, YAL034W-A, YAL005C, YDR343C, YAL030W, YAL042C-A, YAL037W, YAL028W, YAL014C, YAL031W-A, YFL053W, YAL027W, YAR002W, YAL015C, YAL026C, Y…
LRJura, TA12CUB	1	YOR381W
LRJura, P3	2	YBL100W-C, YAL066W
TA12CUB, P3	45	YIR029W, YER060W-A, YAR066W, YIR041W, YOL145C, YIR030C, YOL151W, YOL148C, YOL143C, YAR053W, YIR030W-A, YHL048W, YIR026C, YIR042C, YIR037W, YOL146W, YAR064W, YAR062W, YIR027C, YAR042W, YIR036C, YIR035C, YIR028W, YOL147C, YIR038C, YAR060C, YIR036W-A, YHL048C-A, YGR287C, YAR035C-A, YOL152W, YIR034C, YOL144W, YIR033W, YAR035W, YIR039C, YAR047C, YIR031C, YIR040C, YOL153C, YIR032C, YOL150C, YOL149W, YA…
		genes spesific to one strain
LRJura	4	YOR192C, YOR192C-C, YOR193W, YNL033W
My138	2	YBR093C, YBR092C
TA12CUB	172	YLR458W, YDR525W-A, YLR462W, YDR539W, YLR453C, YIL164C, YIL162W, YEL064C, YOR380W, YHL046C, YLL052C, YIL148W, YMR316C-B, YEL057C, YER180C-A, YHL040C, YIL152W, YOR377W, YDR530C, YEL054C, YDR524C-A, YLR449W, YLR446W, YER182W, YEL061C, YLR457C, YLR439W, YLR154W-C, YHL042W, YIL158W, YMR317W, YLL062C, YER188W, YMR314W, YIL175W, YLL059C, YER181C, YML131W, YEL052W, YLR441C, YLR154C-H, YLL054C, YIL163C, …
P3	8	YOL138C, YFR026C, YOL141W, YFR027W, YOL137W, YOL139C, YOL142W, YOL140W

## Sheet: VennAll strains<-1
Table S3a : Genes potentially missing and shared by several flor and wine strains (hybridization signal log ratio <-1)
Strains	number	Gene list
		missing genes shared by all strains
CECT11758, FloraNero, LRJura, My138, TA12CUB, P3, Eg25, V5, UHA13	24	YAL063C-A, YAL064C-A, YAL064W, YLR155C, YLR156C-A, YLR156W, YLR157C, YLR157W-D, YLR157W-E, YOL155C, YOL155W-A, YOL156W, YOL158C, YOL159C, YOL159C-A, YOL160W, YOL161C, YOL162W, YOL163W, YOL164W, YOL164W-A, YOL165C, YOL166C, YOL166W-A														COMMUNE		Commmun-1
		missing genes shared by 8 strains
CECT11758, FloraNero, LRJura, My138, TA12CUB, P3, Eg25, V5	10	YEL069C, YGR289C, YGR290W, YGR291C, YGR292W, YGR293C, YGR294W, YGR295C, YHL008C, YLR466C-B														ORF Name	Gene Name
CECT11758, FloraNero, LRJura, My138, TA12CUB, P3, Eg25, UHA13	11	YEL075C, YEL075W-A, YEL076C, YEL076C-A, YIL080W, YIL169C, YIL170W, YIL171W, YIL171W-A, YIL172C, YJL219W														YAL063C-A	YAL063C-A	YIL014C-A	YIL014C-A
CECT11758, FloraNero, LRJura, My138, TA12CUB, P3, V5, UHA13	2	YGL258W, YGL257C														YAL064C-A	TDA8	YGR295C	COS6
FloraNero, LRJura, My138, TA12CUB, P3, Eg25, V5, UHA13	1	YOL157C														YAL064W	YAL064W	YGR291C	YGR291C
		missing genes shared by 7 strains
CECT11758, FloraNero, LRJura, My138, TA12CUB, P3, Eg25	1	YHR213W														YLR156C-A	YLR156C-A	YGR289C	MAL11
CECT11758, FloraNero, LRJura, My138, TA12CUB, P3, V5	9	YFL055W, YFL056C, YGL258W-A, YGL259W, YGL260W, YGL261C, YGL262W, YGR288W, YLL063C														YLR156W	YLR156W	YHL008C	YHL008C
FloraNero, LRJura, My138, TA12CUB, P3, Eg25, UHA13	2	YJL217W, YJL218W														YLR157C	ASP3-2	YGR288W	MAL13
		missing genes shared by 6 strains
CECT11758, FloraNero, LRJura, TA12CUB, Eg25, UHA13	1	YAL063C														YLR157W-D	YLR157W-D	YGR290W	YGR290W
CECT11758, FloraNero, My138, TA12CUB, P3, Eg25	3	YEL070W, YEL073C, YEL074W														YLR157W-E	YLR157W-E	YGR294W	PAU12
CECT11758, LRJura, My138, TA12CUB, P3, Eg25	1	YHR054C														YLR466C-B	YLR466C-B	YGR293C	YGR293C
CECT11758, LRJura, My138, TA12CUB, P3, V5	3	YGL053W, YPL256C, YPL257W														YOL155W-A	YOL155W-A	YGR292W	MAL12
FloraNero, LRJura, My138, TA12CUB, P3, UHA13	1	YJL216C														YOL158C	ENB1
		missing genes shared by 5 strains
CECT11758, FloraNero, LRJura, Eg25, UHA13	1	YIL173W														YOL156W	HXT11	YEL070W	DSF1
CECT11758, FloraNero, My138, TA12CUB, P3	2	YEL071W, YEL072W														YOL159C	YOL159C
CECT11758, LRJura, My138, P3, Eg25	2	YHR052W-A, YHR053C														YOL159C-A	YOL159C-A
CECT11758, My138, TA12CUB, Eg25, UHA13	2	YAR031W, YAR033W														YOL161C	PAU20
FloraNero, LRJura, TA12CUB, P3, V5	3	YNR074C, YNR075W, YNR075C-A														YOL162W	YOL162W
		missing genes shared by 4 strains
CECT11758, FloraNero, LRJura, My138	7	YOR382W, YOR387C, YOR385W, YOR381W-A, YOR384W, YOR386W, YOR383C
CECT11758, My138, TA12CUB, P3	1	YHR212W-A
CECT11758, LRJura, V5, UHA13	1	YDR038C														YOL163W	YOL163W
FloraNero, LRJura, My138, TA12CUB	1	YBR302C														YOL164W	BDS1
FloraNero, My138, TA12CUB, P3	7	YLR157C-C, YLR158C, YLR159C-A, YLR159W, YLR160C, YLR161W, YLR162W														YOL164W-A	YOL164W-A
LRJura, P3, Eg25, V5	1	YBL100W-C														YOL165C	AAD15
TA12CUB, P3, Eg25, V5	1	YER060W-A														YOL166C	YOL166C
		missing genes shared by 3 strains
CECT11758, FloraNero, My138	3	YCR107W, YCR105W, YCR106W
FloraNero, TA12CUB, P3	2	YHL048C-A, YHL048W
FloraNero, TA12CUB, V5	8	YDL243C, YDL244W, YDL245C, YDL246C, YDL247W, YDL247W-A, YDL248W, YNR073C
FloraNero, TA12CUB, UHA13	2	YAL064W-B, YAL065C
My138, TA12CUB, UHA13	3	YAR028W, YAR029W, YAR030C
		missing genes shared by 2 strains
CECT11758, FloraNero	2	YIL014C-A, YOR388C
CECT11758, My138	2	YBL004W, YOL154W
CECT11758, V5	3	YFL053W, YFL054C, YFL052W
FloraNero, My138	1	YCR104W
FloraNero, TA12CUB	6	YFL057C, YFL058W, YFL059W, YLL064C, YLL065W, YNR071C
FloraNero, Eg25	4	YLR466C-A, YLR465C, YLR466W, YLR464W
FloraNero, V5	2	YHL007C, YLL062C
FloraNero, UHA13	3	YAL066W, YAL067C, YAL067W-A
LRJura, TA12CUB	1	YAR050W
LRJura, Eg25	2	YOR192C, YOR192C-C
TA12CUB, P3	1	YGR287C
TA12CUB, UHA13	1	YAR027W
		missing genes only found in one strain
CECT11758	7	YDR342C, YAR008W, YBL005W, YAR007C, YDR345C, YDR344C, YDR343C
FloraNero	42	YLR462W, YHL046C, YKL218C, YLL052C, YOR392W, YCR108C, YOR390W, YOR394W, YOR391C, YOR389W, YKL219W, YLR460C, YLL059C, YNL019C, YLL054C, YLR463C, YNL018C, YOR393W, YLL061W, YPL278C, YAL060W, YLL055W, YGL255W, YHL044W, YOR394C-A, YLL051C, YHL047C, YLR461W, YMR323W, YLL056C, YKL216W, YHL045W, YAL062W, YLL057C, YGL256W, YLL058W, YHL046W-A, YPL277C, YKL217W, YLL053C, YLL060C, YAL061W
LRJura	3	YOR193W, YOR381W, YLL066W-B
My138	2	YBR093C, YBR092C
TA12CUB	18	YAR060C, YAR020C, YAR035C-A, YAR066W, YAR018C, YAR035W, YAR019W-A, YAR047C, YAR015W, YAR053W, YAR019C, YAR023C, YAR064W, YAR062W, YAR042W, YAR068W, YAR014C, YAR061W
P3	2	YFR026C, YFR027W
V5	2	YHL006C, YHL006W-A
UHA13	18	YIL164C, YIL162W, YIL165C, YIL079C, YER188W, YIL167W, YIL163C, YIL161W, YIL160C, YAL068C, YDR037W, YER186C, YDR036C, YIL166C, YER187W, YDR038C, YER188C-A, YIL168W

## Sheet: Venn all strains-0.38 to -1
Table S3b : Genes with lower hybridization shared by several flor and wine strains (hybridization signal log ratio between -0.38 and -1)
Strains	number	Gene list
		genes shared by six strains
CECT11758, FloraNero, LRJura, MY138, TA12CUB, P3	11	YAL056W, YAL055W, YAL048C, YAL054C, YAL053W, YAL058W, YAL059C-A, YAL049C, YAL051W, YAL059W, YAL056C-A
		genes shared by five strains
CECT11758, FloraNero, LRJura, MY138, TA12CUB	3	YAL046C, YAL047W-A, YAL047C
CECT11758, LRJura, MY138, TA12CUB, P3	3	YAL062W, YAL061W, YAL060W
CECT11758, LRJura, MY138, P3, Eg25	7	YDL244W, YDL247W-A, YDL243C, YDL247W, YDL248W, YDL245C, YDL246C
LRJura, TA12CUB, P3, Eg25, V5	3	YAL067C, YAL067W-A, YAL068C
		genes shared in four strains
FloraNero, LRJura, MY138, TA12CUB	3	YMR321C, YMR322C, YMR320W
FloraNero, LRJura, TA12CUB, P3	7	YNL330C, YNL325C, YNL328C, YNL331C, YNL326C, YNL329C, YNL327W
LRJura, MY138, P3, Eg25	2	YAR008W, YAR007C
LRJura, P3, Eg25, V5	3	YAL066W, YAL064W-B, YAL065C
		genes shared by three strains
CECT11758, FloraNero, TA12CUB	3	YFL060C, YFL059W, YFL061W
CECT11758, FloraNero, P3	10	YAR028W, YAR018C, YAR027W, YAR020C, YAR015W, YAR014C, YAR019W-A, YAR019C, YAR029W, YAR023C
CECT11758, LRJura, V5	2	YNL035C, YNL034W
FloraNero, TA12CUB, P3	31	YIR029W, YIR030C, YOL151W, YIR030W-A, YIR026C, YIR042C, YOL146W, YIR035C, YIR028W, YIR038C, YIR034C, YIR033W, YIR031C, YIR040C, YIR032C, YOL150C, YIR041W, YOL145C, YOL148C, YOL143C, YIR037W, YIR027C, YIR036C, YOL147C, YIR036W-A, YOL152W, YOL144W, YIR039C, YOL153C, YOL149W, YOL154W
LRJura, MY138, TA12CUB	9	YOR394W, YOR394C-A, YOR393W, YMR323W, YOR388C, YOR392W, YOR391C, YOR390W, YOR389W
LRJura, MY138, P3	1	YCR108C
LRJura, TA12CUB, P3	3	YNL322C, YNL324W, YNL323W
LRJura, V5, UHA13	4	YEL073C, YEL072W, YEL070W, YEL071W
		genes shared by two strains
CECT11758, Eg25	10	YNR072W, YLL065W, YLL064C, YNR073C, YNR074C, YLL066W-A, YLL066C, YNR075C-A, YNR075W, YLL066W-B
FloraNero, TA12CUB	134	YDR525W-A, YEL064C, YIL148W, YMR316C-B, YDR524C-A, YLR449W, YEL061C, YLR457C, YLR154W-C, YIL158W, YMR317W, YER188W, YMR314W, YER181C, YEL052W, YLR154C-H, YIL163C, YIL154C, YDR529C, YML115C, YLR455W, YLR443W, YLR438C-A, YLR447C, YEL065W, YDR527W, YEL063C, YIL151C, YLR448W, YDR540C, YMR315W, YML119W, YER187W, YML126C, YLR154C-G, YML116W, YLR154W-A, YML112W, YDR532C, YEL055C, YLR451W, YIL159W, YER17…
FloraNero, P3	21	YOL138C, YAR066W, YOL141W, YAR064W, YAR042W, YOL137W, YAR031W, YOL142W, YAR068W, YOL140W, YAR061W, YAR053W, YAR062W, YAR060C, YAR050W, YAR035C-A, YAR030C, YAR035W, YAR047C, YOL139C, YAR033W
FloraNero, Eg25	9	YCL073C, YCL066W, YCL068C, YCL069W, YCL065W, YCL063W, YCL067C, HML, YCL064C
LRJura, P3	4	YCR107W, YCR106W, YCR105W, YCR104W
MY138, P3	1	YAL063C
TA12CUB, Eg25	7	YHL046C, YHL044W, YHL047C, YHL045W, YHL046W-A, YLL062C, YHL043W
		genes only found in one strain
CECT11758	58	YAL034C-B, YAL037C-B, YAL044W-A, YAL041W, YAL034C, YAL016W, YAL010C, YAL036C, YAR002C-A, YAL024C, YAL034W-A, YAL042C-A, YAL037W, YAL014C, YAR002W, YAL015C, YAL026C, YAL003W, YAL016C-B, YAL020C, YAL004W, YAL012W, YAL019W, YAL017W, YAL033W, YAL016C-A, YAL038W, YAL025C, YAL023C, YAL026C-A, YAL029C, YAL011W, YAL037C-A, YAL035W, YAL042W, YAL039C, YAL022C, YAL007C, YAL001C, YAL005C, YAL030W, YAL028W, Y…
FloraNero	83	YPR194C, YFL044C, YFR055W, YCR101C, YCR102C, YIR024C, YLR169W, YIR020C-B, YFR052W, YPR198W, YLR173W, YLR162W-A, YPR196W, YIR021W-A, YLR163C, YIR025W, YEL051W, YFL052W, YIR020C, YFL050C, YFR051C, YFL046W, YPR190C, YCR100C, YOL136C, YDR262W, YFL053W, YLR164W, YPR200C, YMR312W, YLR168C, YLR178C, YIR020W-A, YIR023C-A, YFL051C, YFR053C, YLR149C-A, YLR177W, YFR052C-A, YMR311C, YLR179C, YLR153C, YPR199C…
LRJura	1	YNL033W
TA12CUB	37	YLR462W, YOR380W, YLL052C, YOR387C, YOR377W, YIL175W, YLL059C, YLL054C, YLL055W, YLR461W, YOR386W, YOR383C, YOR382W, YLR463C, YOR381W, YLL051C, YOR378W, YOR385W, YOR381W-A, YLL057C, YLL058W, YLR437C-A, YHL040C, YHL042W, YIL174W, YLL056C, YIL176C, YIL173W, YLL060C, YHL041W, YLR460C, YLL061W, YLR437C, YOR384W, YLR438W, YOR379C, YLL053C
Eg25	50	YCL050C, YGL262W, YCL043C, YGL258W, YCL045C, YGL260W, YGL259W, YLL063C, YCL056C, YBL113C, YCL039W, YFL068W, YCL049C, YCL059C, YHL048C-A, YBL112C, YCL048W, YCL058W-A, YCL044C, YBL111C, YGL257C, YCL048W-A, YCL051W, YGL258W-A, YGL256W, YCL055W, YBL005W, YHL048W, YBL113W-A, YCL057W, YCL061C, YGL261C, YCL040W, YCL046W, YCL041C, YCL057C-A, YBL004W, YCL042W, YBL109W, YCL038C, YCL036W, YGL255W, YFL067W, …
V5	3	YEL074W, YEL075W-A, YEL075C
UHA13	1	YEL069C

## Sheet: Venn all strains <-0.38
Table S3c : Genes with lower hybridization signal shared by all strains (log ration <-0.38)
Strains	number	Gene list
		genes shared by all strains
CECT11758, FloraNero, LRJura, My138, TA12CUB, P3, Eg25, V5, UHA13	33	YGL258W, YOL155C, YOL166W-A, YLR156C-A, YLR157C, YOL159C-A, YLR157W-D, YEL073C, YAL064W, YLR157W-E, YOL156W, YOL161C, YOL165C, YOL155W-A, YOL160W, YLR156W, YOL163W, YOL166C, YEL072W, YOL164W-A, YOL162W, YEL069C, YOL159C, YGL257C, YEL075W-A, YOL158C, YEL071W, YOL164W, YEL070W, YAL064C-A, YLR155C, YEL075C, YAL063C-A
		missing genes shared by 8 strains
CECT11758, FloraNero, LRJura, My138, TA12CUB, P3, Eg25, V5	28	YGL262W, YGL260W, YLR466C-B, YGL259W, YGR289C, YGR290W, YGR294W, YDL244W, YLL063C, YGR293C, YDL248W, YDL247W-A, YGL261C, YGR295C, YDL245C, YGR291C, YFL056C, YDL243C, YDL247W, YHL008C, YDL246C, YGL053W, YGR288W, YGL258W-A, YPL256C, YGR292W, YFL055W, YPL257W
CECT11758, FloraNero, LRJura, My138, TA12CUB, P3, Eg25, UHA13	10	YEL076C-A, YIL170W, YIL169C, YIL171W, YIL080W, YIL171W-A, YIL172C, YEL076C, YAL063C, YJL219W
		missing genes shared by 7 strains
CECT11758, FloraNero, LRJura, My138, TA12CUB, P3, Eg25	16	YAL056W, YAL058W, YAL059C-A, YAL062W, YHR213W, YAL061W, YAL055W, YAL048C, YAL049C, YAL051W, YAL059W, YAL054C, YAL060W, YAL056C-A, YHR054C, YAL053W
CECT11758, FloraNero, LRJura, TA12CUB, P3, Eg25, V5	3	YNR075C-A, YNR074C, YNR075W
CECT11758, FloraNero, My138, TA12CUB, P3, Eg25, V5	1	YEL074W
CECT11758, FloraNero, My138, TA12CUB, P3, Eg25, UHA13	4	YAR028W, YAR031W, YAR029W, YAR033W
LRJura, My138, TA12CUB, P3, Eg25, V5, UHA13	1	YOL157C
		missing genes shared by 6 strains
CECT11758, FloraNero, LRJura, My138, P3, Eg25	7	YCR107W, YCR106W, YCR105W, YAR008W, YAR007C, YHR052W-A, YHR053C
CECT11758, FloraNero, My138, TA12CUB, P3, Eg25	2	YHR212W-A, YOL154W
CECT11758, FloraNero, TA12CUB, P3, Eg25, UHA13	1	YAR027W
LRJura, My138, TA12CUB, P3, Eg25, UHA13	3	YJL216C, YJL218W, YJL217W
LRJura, TA12CUB, P3, Eg25, V5, UHA13	5	YAL067C, YAL067W-A, YAL064W-B, YAL065C, YAL068C
		missing genes shared by 5 strains
CECT11758, FloraNero, LRJura, My138, TA12CUB	11	YOR388C, YOR387C, YOR386W, YOR383C, YAL046C, YAL047C, YOR382W, YOR385W, YOR381W-A, YOR384W, YAL047W-A
CECT11758, FloraNero, LRJura, TA12CUB, UHA13	1	YIL173W
CECT11758, FloraNero, TA12CUB, P3, Eg25	7	YAR020C, YAR015W, YAR014C, YAR018C, YAR019W-A, YAR019C, YAR023C
LRJura, P3, Eg25, V5, UHA13	1	YAL066W
My138, TA12CUB, P3, Eg25, UHA13	1	YAR030C
		missing genes shared by 4 strains
CECT11758, FloraNero, LRJura, V5	2	YNL035C, YNL034W
CECT11758, FloraNero, TA12CUB, V5	1	YNR073C
LRJura, My138, P3, Eg25	2	YCR108C, YCR104W
LRJura, TA12CUB, P3, Eg25	11	YNL322C, YNL330C, YNL325C, YNL324W, YNL328C, YNL323W, YAR050W, YNL331C, YNL326C, YNL329C, YNL327W
LRJura, P3, Eg25, V5	1	YBL100W-C
My138, TA12CUB, P3, Eg25	7	YLR160C, YLR159W, YLR157C-C, YLR162W, YLR161W, YLR159C-A, YLR158C
TA12CUB, P3, Eg25, V5	1	YER060W-A
		missing genes shared by 3 strains
CECT11758, FloraNero, LRJura	1	YLL066W-B
CECT11758, FloraNero, My138	1	YBL004W
CECT11758, FloraNero, TA12CUB	6	YFL060C, YNR072W, YLL065W, YLL064C, YFL059W, YFL061W
CECT11758, FloraNero, V5	3	YFL054C, YFL052W, YFL053W
LRJura, My138, TA12CUB	12	YOR392W, YOR394W, YOR391C, YMR322C, YMR321C, YOR394C-A, YMR320W, YBR302C, YOR390W, YOR389W, YOR393W, YMR323W
TA12CUB, P3, Eg25	44	YIR029W, YAR066W, YIR041W, YOL145C, YIR030C, YOL151W, YOL148C, YOL143C, YAR053W, YIR030W-A, YHL048W, YIR026C, YIR042C, YIR037W, YOL146W, YAR064W, YAR062W, YIR027C, YAR042W, YIR036C, YIR035C, YIR028W, YOL147C, YIR038C, YAR060C, YIR036W-A, YHL048C-A, YGR287C, YAR035C-A, YOL152W, YIR034C, YOL144W, YIR033W, YAR035W, YIR039C, YAR047C, YIR031C, YIR040C, YOL153C, YIR032C, YOL150C, YOL149W, YAR068W, YAR0…
		missing genes shared by 2 strains
CECT11758, FloraNero	66	YDR342C, YIL014C-A, YAL034C-B, YAL023C, YAL025C, YAL037C-B, YAL044W-A, YAL026C-A, YBL005W, YAL041W, YAL029C, YAL011W, YAL034C, YAL016W, YAL010C, YAL036C, YDR345C, YAR002C-A, YAL037C-A, YAL024C, YAL035W, YAL042W, YAL039C, YAL022C, YAL007C, YAL001C, YAL034W-A, YAL005C, YDR343C, YAL030W, YAL042C-A, YAL037W, YAL028W, YAL014C, YAL031W-A, YAL027W, YAR002W, YAL015C, YAL026C, YAL013W, YAL003W, YLL066W-A,…
LRJura, TA12CUB	1	YOR381W
TA12CUB, V5	1	YLL062C
TA12CUB, UHA13	11	YIL164C, YIL162W, YER188W, YIL163C, YIL161W, YIL166C, YER187W, YIL165C, YIL160C, YER186C, YER188C-A
P3, Eg25	8	YOL138C, YFR026C, YOL141W, YFR027W, YOL137W, YOL139C, YOL142W, YOL140W
LRJura	4	YOR192C, YOR192C-C, YOR193W, YNL033W
My138	2	YBR093C, YBR092C
TA12CUB	160	YLR458W, YDR525W-A, YLR462W, YDR539W, YLR453C, YEL064C, YOR380W, YHL046C, YLL052C, YIL148W, YMR316C-B, YEL057C, YER180C-A, YHL040C, YIL152W, YOR377W, YDR530C, YEL054C, YDR524C-A, YLR449W, YLR446W, YER182W, YEL061C, YLR457C, YLR439W, YLR154W-C, YHL042W, YIL158W, YMR317W, YMR314W, YIL175W, YLL059C, YER181C, YML131W, YEL052W, YLR441C, YLR154C-H, YLL054C, YML127W, YDR524C-B, YER177W, YML122C, YIL154C…
V5	3	YHL006C, YHL006W-A, YHL007C
UHA13	6	YDR037W, YDR036C, YIL079C, YIL167W, YDR038C, YIL168W

## Sheet: Venn flor>0.3 Voile
Table S3c : Genes with higher hybridization signal shared by flor strains (log ration >0.3)
Strains	number	Gene list
		genes found in four strains
CECT11758, FloraNero, LRJura, MY138	2	YKL221W, YKL222C
		genes found in three strains
FloraNero, LRJura, MY138	1	YKL220C
		genes found in two strains
CECT11758, LRJura	1	YIL176C
LRJura, MY138	8	YHR213W-A, YHR213W-B, YHR214C-D, YHR214C-E, YHR214W, YHR214W-A, YHR215W, YHR216W
TA12CUB, P3	1	YLL066W-B
		genes only found in one strain
CECT11758	7	YOR389W, YOR390W, YOR391C, YOR392W, YOR393W, YOR394C-A, YOR394W
LRJura	1	YNL209W
MY138	13	YBL108C-A, YBL109W, YBL111C, YBL112C, YBL113C, YBL113W-A, YFL062W, YFL063W, YFL064C, YFL065C, YFL066C, YFL067W, YFL068W
TA12CUB	26	YER123W, YER124C, YER125W, YER126C, YER127W, YER128W, YER129W, YER130C, YER131W, YER132C, YER133W, YER133W-A, YER134C, YER135C, YER136W, YHR073C-B, YHR073W, YHR074W, YHR075C, YHR076W, YHR077C, YHR078W, YHR079C, YHR079C-A, YHR080C, YHR081W
P3	10	YLL064C, YLL065W, YLL066C, YLL066W-A, YPL273W, YPL274W, YPL275W, YPL276W, YPL277C, YPL278C

## Sheet: Venn all strains >0.3 
Table S3d : Genes with higher hybridization signal shared by all strains (log ration >0.3)
Strains	number	Gene list
		genes found in four strains
CECT11758, FloraNero, LRJura, My138	2	YKL221W, YKL222C
		genes found in three strains
FloraNero, LRJura, My138	1	YKL220C
LRJura, My138, Eg25	4	YHR213W-A, YHR213W-B, YHR214W, YHR214W-A
TA12CUB, P3, V5	1	YLL066W-B
P3, Eg25, V5	6	YPL273W, YPL274W, YPL275W, YPL276W, YPL277C, YPL278C
		genes found in two strains
CECT11758, LRJura	1	YIL176C
LRJura, My138	4	YHR213W-A, YHR213W-B, YHR214W, YHR214W-A
My138, V5	6	YBL108C-A, YBL109W, YBL111C, YBL112C, YBL113C, YBL113W-A
P3, V5	4	YLL064C, YLL065W, YLL066C, YLL066W-A
		genes only found in one strain
CECT11758	7	YOR389W, YOR390W, YOR391C, YOR392W, YOR393W, YOR394C-A, YOR394W
LRJura	1	YNL209W
My138	7	YFL062W, YFL063W, YFL064C, YFL065C, YFL066C, YFL067W, YFL068W
TA12CUB	26	YER123W, YER124C, YER125W, YER126C, YER127W, YER128W, YER129W, YER130C, YER131W, YER132C, YER133W, YER133W-A, YER134C, YER135C, YER136W, YHR073C-B, YHR073W, YHR074W, YHR075C, YHR076W, YHR077C, YHR078W, YHR079C, YHR079C-A, YHR080C, YHR081W
Eg25	267	HMR, MATALPHA, YCR028C, YCR028C-A, YCR030C, YCR031C, YCR032W, YCR033W, YCR034W, YCR035C, YCR036W, YCR037C, YCR038C, YCR038W-A, YCR039C, YCR040W, YCR041W, YCR042C, YCR043C, YCR044C, YCR045C, YCR045W-A, YCR046C, YCR047C, YCR047W-A, YCR048W, YCR049C, YCR050C, YCR051W, YCR052W, YCR053W, YCR054C, YCR057C, YCR059C, YCR060W, YCR061W, YCR063W, YCR064C, YCR065W, YCR066W, YCR067C, YCR068W, YCR069W, YCR071C…
